# Supplementary material for: Protective Efficacy of a Novel DNA Vaccine with a CL264 Molecular Adjuvant against Toxoplasma gondii in a Murine Model
Source: Vaccines (Basel). 2024 May 25;12(6):577. doi: 10.3390/vaccines12060577 (PMC11209281; doi:10.3390/vaccines12060577)
Supplement: Supplementary file 1 [file vaccines-12-00577-s001.zip]

Archive with 1 entries (1 files):
- vaccines-3000423-supplementary.pdf
